# Supplementary material for: Urokinase System in Pathogenesis of Pulmonary Fibrosis: A Hidden Threat of COVID-19
Source: Int J Mol Sci. 2023 Jan 10;24(2):1382. doi: 10.3390/ijms24021382 (PMC9867169; doi:10.3390/ijms24021382)
Supplement: Supplementary file 1 [file ijms-24-01382-s001.zip]

Archive with 3 entries (2 files):
- ijms-2083122-supplementary/
- ijms-2083122-supplementary/ijms-2083122 Supplementary Final.pdf
- ijms-2083122-supplementary/ijms-2083122 Table S1.xlsx
