# Supplementary material for: Urokinase System in Pathogenesis of Pulmonary Fibrosis: A Hidden Threat of COVID-19
Source: Int J Mol Sci. 2023 Jan 10;24(2):1382. doi: 10.3390/ijms24021382 (PMC9867169; doi:10.3390/ijms24021382)
Supplement: Supplementary file 1 [file ijms-24-01382-s001.zip › ijms-2083122-supplementary/ijms-2083122 Table S1.xlsx]

## Sheet: epithelial
Table S1. PLAU and PLAUR minimal, mean, median, interquartile range, maximal expression levels in control, COVID-19 and pulmonary fibrosis lung cells;
Epithelial cells
PLAU	Min.	1st Qu	Median	Mean	3rd Qu.	Max		PLAUR	Min.	1st Qu	Median	Mean	3rd Qu.	Max
KRT17+ KRT5- control	0	0	0	0.04456	0	1.57226		KRT17+ KRT5- control	0	0	0	0.2134	0.2561	3.1741
KRT17+ KRT5- covid	0	0	0	0.2428	0	3.9287		KRT17+ KRT5- covid	0	0	0	0.2575	0	3.3632
KRT17+ KRT5- fibrosis	0	0	0	0.4273	0.7514	4.488		KRT17+ KRT5- fibrosis	0	0	0	0.3626	0.5931	3.2429
SCGB3A2+ control	0	0	0	0.05239	0	3.0559		SCGB3A2+ control	0	0	0	0.03456	0	1.23666
SCGB3A2+ covid	0	0	0	0.0899	0	2.476		SCGB3A2+ covid	0	0	0	0.06627	0	2.0749
SCGB3A2+ fibrosis	0	0	0	0.09269	0	3.28461		SCGB3A2+ fibrosis	0	0	0	0.06619	0	2.42531
AT2 control	0	0	0	0.0006283	0	0.954921		AT2 control	0	0	0	0.03523	0	2.59149
AT2 covid	0	0	0	0.004652	0	2.72959		AT2 covid	0	0	0	0.0744	0	2.5937
AT2 fibrosis	0	0	0	0.01133	0	3.11052		AT2 fibrosis	0	0	0	0.09952	0	2.75541
Basal control	0	0	1.118	1.174	2.024	3.923		Basal control	0	0	1.012	1.103	1.936	4.13
Basal covid	0	0	0	0.337	0.6868	3.5527		Basal covid	0	0	0	0.1262	0	3.6536
Basal fibrosis	0	0	0	0.202	0	3.612		Basal fibrosis	0	0	0	0.09541	0	3.24007
Ciliated control	0	0	0	0.02142	0	2.5855		Ciliated control	0	0	0	0.02914	0	1.90765
Ciliated covid	0	0	0	0.01591	0	2.70799		Ciliated covid	0	0	0	0.01567	0	1.80395
Ciliated fibrosis	0	0	0	0.004925	0	2.69588		Ciliated fibrosis	0	0	0	0.01716	0	2.63602
Club control	0	0	0	0.099	0	2.865		Club control	0	0	0	0.1857	0	2.4275
Club covid	0	0	0	0.05958	0	2.63332		Club covid	0	0	0	0.06757	0	2.92195
Club fibrosis	0	0	0	0.05281	0	2.70191		Club fibrosis	0	0	0	0.08229	0	2.89379
Differentiating ciliated control	0	0	0	0.03192	0	1.74266		Differentiating ciliated control	0	0	0	0.05562	0	1.76374
Differentiating ciliated covid	0	0	0	0.07232	0	2.1028		Differentiating ciliated covid	0	0	0	0.06466	0	2.21593
Differentiating ciliated fibrosis	0	0	0	0.04231	0	2.71723		Differentiating ciliated fibrosis	0	0	0	0.03638	0	2.14681
Mesenchymal cells
PLAU	Min.	1st Qu	Median	Mean	3rd Qu.	Max		PLAUR	Min.	1st Qu	Median	Mean	3rd Qu.	Max
Fibroblasts-1 control	0	0	0	0.04987	0	2.10977		Fibroblasts-1 control	0	0	0	0.2893	0	2.8675
Fibroblasts-1 covid	0	0	0	0.1055	0	1.8827		Fibroblasts-1 covid	0	0	0	0.222	0	1.944
Fibroblasts-1 fibrosis	0	0	0	0.1974	0	3.2195		Fibroblasts-1 fibrosis	0	0	0	0.4862	1.0316	3.1233
Fibroblasts-2 control	0	0	0	0.09692	0	1.69175		Fibroblasts-2 control	0	0	0	0.4017	0.7901	2.6058
Fibroblasts-2 covid	0	0	0	0.0886	0	4.0615		Fibroblasts-2 covid	0	0	0	0.3107	0.6758	2.7942
Fibroblasts-2 fibrosis	0	0	0	0.3392	0.4775	3.7382		Fibroblasts-2 fibrosis	0	0	0	0.5288	1.0813	3.6778
Fibroblasts-3 control	0	0	0	0.1422	0	3.3754		Fibroblasts-3 control	0	0	0	0.4779	0.8959	3.6098
Fibroblasts-3 covid	0	0	0	0.1465	0	2.1762		Fibroblasts-3 covid	0	0	0	0.2539	0.5126	1.7997
Fibroblasts-3 fibrosis	0	0	0.784	0.9864	1.7571	4.6409		Fibroblasts-3 fibrosis	0	0	1.364	1.288	2.021	4.914
Fibroblasts-4 control	0	0	0	0.1787	0	2.1298		Fibroblasts-4 control	0	0	0.3975	0.6132	1.0637	2.668
Fibroblasts-4 covid	0	0	0	0.1172	0	2.3459		Fibroblasts-4 covid	0	0	0	0.3202	0.7755	2.3389
Fibroblasts-4 fibrosis	0	0	0	0.3454	0.5482	3.2645		Fibroblasts-4 fibrosis	0	0	0	0.62	1.204	2.875
Mesothelial control	0	0	0	0.2641	0.309	1.8927		Mesothelial control	0	0	0	0.5058	0.9211	2.282
Mesothelial covid	0	0	0	0.03859	0	1.91947		Mesothelial covid	0	0	0	0.3419	0.7476	3.2181
Mesothelial fibrosis	0	0	0	0.1242	0	2.2065		Mesothelial fibrosis	0	0.434	1.122	1.089	1.668	3.107
Smooth Muscle Cells control	0	0	0	0.01799	0	2.32568		Smooth Muscle Cells control	0	0	0	0.07511	0	2.83623
Smooth Muscle Cells covid	0	0	0	0.06723	0	2.90369		Smooth Muscle Cells covid	0	0	0	0.05968	0	2.70842
Smooth Muscle Cells fibrosis	0	0	0	0.1929	0	4.2359		Smooth Muscle Cells fibrosis	0	0	0	0.256	0	2.953
Monocytes/macrophages
PLAU	Min.	1st Qu	Median	Mean	3rd Qu.	Max		PLAUR	Min.	1st Qu	Median	Mean	3rd Qu.	Max
AM1 control	0	0	0	0.1433	0	2.4904		AM1 control	0	1.156	1.663	1.618	2.173	4.738
AM1 covid	0	0	0	0.1034	0	3.5877		AM1 covid	0	0.8037	1.4082	1.3205	1.9375	3.6612
AM1 fibrosis	0	0	0	0.2132	0	2.6903		AM1 fibrosis	0	1.078	1.621	1.561	2.159	4.317
AM2 control	0	0	0	0.116	0	2.153		AM2 control	0	0.7328	1.206	1.1118	1.5954	3.4796
AM2 covid	0	0	0	0.1037	0	1.6579		AM2 covid	0	0	1.125	1.006	1.578	2.945
AM2 fibrosis	0	0	0	0.2156	0.4447	2.4641		AM2 fibrosis	0	1.083	1.478	1.425	1.838	3.722
MoM1 control	0	0	0	0.3124	0	3.2316		MoM1 control	0	1.04	1.935	1.805	2.707	4.703
MoM1 covid	0	0	0	0.2129	0	3.3959		MoM1 covid	0	0	1.234	1.115	2.04	3.8
MoM1 fibrosis	0	0	0	0.6357	1.2484	3.8904		MoM1 fibrosis	0	1.545	2.308	2.161	2.931	5.284
MoM2 control	0	0	0	0.1546	0	3.1158		MoM2 control	0	1.52	2.292	2.086	2.837	4.515
MoM2 covid	0	0	0	0.09223	0	2.97753		MoM2 covid	0	1.207	1.877	1.72	2.419	4.458
MoM2 fibrosis	0	0	0	0.2645	0	2.8191		MoM2 fibrosis	0	1.576	2.133	2.091	2.743	4.083
MoM3 control	0	0	0	0.1868	0	2.1276		MoM3 control	0	0.7894	1.6772	1.5505	2.3082	4.3273
MoM3 covid	0	0	0	0.2299	0	3.3965		MoM3 covid	0	0	1.403	1.292	1.999	4.596
MoM3 fibrosis	0	0	0	0.2682	0.4129	2.9316		MoM3 fibrosis	0	1.418	2.031	1.947	2.56	4.878
Monocytes control	0	0	0	0.06616	0	3.04262		Monocytes control	0	1.847	2.76	2.489	3.352	4.99
Monocytes covid	0	0	0	0.1004	0	3.5361		Monocytes covid	0	0	1.443	1.311	2.305	5.062
Monocytes fibrosis	0	0	0	0.04686	0	2.92659		Monocytes fibrosis	0	1.519	2.406	2.26	3.151	5.156
